# Supplementary material for: Cost-effectiveness of Zvandiri, a community-based support intervention to reduce virological failure in adolescents living with HIV in Zimbabwe: Results of a decision analytical model
Source: PLOS Glob Public Health. 2025 Dec 1;5(12):e0005545. doi: 10.1371/journal.pgph.0005545 (PMC12668612; doi:10.1371/journal.pgph.0005545)
Supplement: S1 File — (XLSM) [file pgph.0005545.s001.xlsm]

## Sheet: Zvandiri model contents
Markov model contents
Zvandiri trial background
Model structure_4 states
Zvandiri_HIV_VL_Fluctuations
Transition Probabilities
Decision tree (1 cycle)
Markov model (LY) (96 wks)
Markov half-cycle correctionLY
Markov half-cycle correctioQALY
Zvandiri Trial cost parameters
Supplies prices
WHO-ChoicCER_thresholds_regions

## Sheet: Zvandiri trial background
Zvandiri intervention description
The Zvandiri (meaning “As I am” in Shona) programme, recommended in 2013 by WHO as a best practice programme, is a theoretically grounded, multi-component differentiated service delivery model for children, adolescents, and young people with HIV.
Zvandiri aims to directly improve the wellbeing of this population and strengthen their engagement with services across the HIV prevention and care cascades.
A cluster-randomised trial aimed to evaluate the effectiveness and cost of the Zvandiri programme in relation to clinical and psychosocial outcomes among adolescents with HIV in Zimbabwe.
CRCT conducted in public clinics in 2 rural districts (Bindura & Shamva) in Mashonaland Central province (July, 2016)
Outcomes
Primary outcome
The primary outcome, assessed in the modified intention-to-treat population (ie, excluding enrolled participants who were later found to be HIV-negative), was the proportion of participants who had died or had
virological failure (defined by an HIV-1 viral load of ≥1000 copies per μL at 96 weeks [window period for inclusion: 88–104 weeks]) after enrolment.
Secondary outcomes
Proportion of participants who were not retained in clinic services, stratified according to the WHO definition of retention in HIV care;
Proportion of participants who had discontinued ART (defined as completely stopping taking drugs for at least 3 months), as documented in clinic records;
Proportion of participants who had depression, defined as scoring at least 10 out of 27 on the Patient Health Questionnaire (PHQ-9);
Proportion of participants who were at risk of common mental disorders (depression, anxiety, or both), defined as scoring at least 8 out of 14 on the Shona Symptom Questionnaire (SSQ-14);
Proportion of participants who had poor quality of life, as measured on the European Quality of Life-5 Dimensions (EQ-5D) scale (which has been previously validated in Zimbabwe).
Secondary outcomes were assessed at midline (42–60 weeks) and endline (96 weeks) in the modified intention-to-treat population.
Zvandiri Trial Results
	Control group (n=284)					Zvandiri group (n=212)		Total
Baseline VL survey		%					%
≥1000 copies per μL/death		0.47					0.47
Undetected/<1000 copies per μL		0.53					0.53
Total	0	1				0	1	0
Midline (42-60 weeks) survey	n	%				n	%
≥1000 copies per μL	98	0.392				68	0.338308
Undetected/<1000 copies per μL	152	0.608				133	0.661692
Total	250	1				201	1	451
Endline (96 weeks) survey	n	%				n	%
≥1000 copies per μL/death	97	0.359259				52	0.248804
Undetected/<1000 copies per μL	173	0.640741				157	0.751196
Total	270	1				209	1	479

## Sheet: Model structure_4 states
	Zvandiri Model Structure

## Sheet: Transition Probabilities
Parameter tables
Transition Probabilities [based on Baseline to endline (96 weeks) transitions)]
SoC transition probabilities								Zvandiri transition probabilities
	To								To
	Counts	Undetected	VL<1000	VL>1000	Death	Total			Counts	Undetected	VL<1000	VL>1000	Death	Total
From	Undetected/VL<1000	58	17	10	1	86		From	Undetected/VL<1000	38	12	0	1	51
	VL<1000	28	29	9	0	66			VL<1000	28	19	5	0	52
	VL>1000	15	31	70	10	126			VL>1000	40	20	29	10	99
	Total			No_evalSoC		278			Total			No_evalZv		202
	Transition probability matrix							Transition probability matrix
	Transitions	Undetected	VL<1000	VL>1000	Death	Total			Transitions	Undetected	VL<1000	VL>1000	Death	Total
	Undetected	0.674419	0.197674	0.116279	0.0116279	1			Undetected	0.745098	0.235294	0	0.0196078	1
	VL<1000	0.424242	0.439394	0.136364	0	1			VL<1000	0.538462	0.365385	0.0961538	0	1
	VL>1000	0.119048	0.246032	0.555556	0.0793651	1			VL>1000	0.40404	0.20202	0.292929	0.10101	1
		75	11							50	1
		57	9							47	5
		46	80							60	39
		178	100	278						157	45	202
		0.640288	0.359712							0.777228	0.222772

## Sheet: Decision tree (1 cycle)
	Antenatal HIV Decision Tree
	Decision trees (DTs) are the simplest modeling techniques and are most appropriate for modeling interventions in which the relevant events occur over a short time period - Encyclopedia of Health Economics, 2014
	PARAMETER TABLE
	Names		Description
	cost_ART_SoC	#REF!	Cost of ART_SoC (annual)
	cost_ART_Int	#REF!	Cost of ART_Int (annual)
	cost_VLmitigation_SoC	#REF!	Cost of VL failure mitigation_SoC (annual)
	cost_VLmitigation_Int	#REF!	Cost of VL failure mitigation_Int (annual)
	cost_ART_PSA	602.85	Cost of ART_Int (PSA)
	cost_VLmitigation_PSA	810	Cost of VL failure mitigation_Int (PSA)		Baseline		Midline = 48 weeks		Endline = 96 weeks		Yr 2
															Pathway Probs		Costs		Case
												VL>1000/Death			0.0115886		602.85		1
												0.292929
										VL>1000/Death
										0.248804
												Vlundetected/VL<1000			0.0279725		#REF!		1
												0.707071
								VL>1000/Death				1
								0.338308				VL>1000/Death			0		602.85		1
												0
										Vlundetected/VL<1000
										0.751196
										1		Vlundetected/VL<1000			0.119444		#REF!		1
												1
						VL>1000						1
						0.47						VL>1000/Death			0.0226659		602.85		1
												0.292929
										VL>1000/Death
										0.248804
												Vlundetected/VL<1000			0.0547108		#REF!
												0.707071
								0.661692				1
								1				VL>1000/Death			0		602.85		1
												0
										Vlundetected/VL<1000
										0.751196
										1		Vlundetected/VL<1000			0.233618		#REF!		1
												1
			Baseline Zvandiri (n=260)									1
												VL>1000/Death			0.013068		602.85		1
												0.292929
										VL>1000/Death
										0.248804
												Vlundetected/VL<1000			0.0315434		#REF!		1
												0.707071
								VL>1000/Death				1
								0.338308				VL>1000/Death			0		602.85		1
												0
										Vlundetected/VL<1000
										0.751196
										1		Vlundetected/VL<1000			0.134692		#REF!		1
												1
						Vlundetected/VL<1000						1
						0.53						VL>1000/Death			0.0255594		602.85		1
						1						0.292929
										VL>1000/Death
										0.248804
												Vlundetected/VL<1000			0.0616952		#REF!		1
												0.707071
												1
								Vlundetected/VL<1000				VL>1000/Death			0		602.85		1
								0.661692				0
										Vlundetected/VL<1000
								1		0.751196
										1		Vlundetected/VL<1000			0.263442		#REF!		1
												1
												1
								Expected values with Zvandiri							1		#REF!		0.945289
	n=260											VL>1000/Death			0.0367722		#REF!		1
												0.555556
										VL>1000/Death
										0.359259
								VL>1000/Death				Vlundetected/VL<1000			0.0294177		#REF!		1
												0.444444
												1
								0.392				VL>1000/Death			0.0137268		#REF!		1
												0.116279
										Vlundetected/VL<1000
										0.640741
										1		Vlundetected/VL<1000			0.104323		#REF!		1
												0.883721
						VL>1000						1
						0.47						VL>1000/Death			0.0570344		#REF!		1
												0.555556
										VL>1000/Death
										0.359259
												Vlundetected/VL<1000			0.0456275		#REF!
												0.444444
								0.608				1
								1				VL>1000/Death			0.0212905		$ 450.36		1
												0.116279
										Vlundetected/VL<1000
										0.640741
										1		Vlundetected/VL<1000			0.161808		#REF!		1
												0.883721
			Baseline SoC (n=260)
												VL>1000/Death			0.0414665		$ 450.36		1
												0.555556
										VL>1000/Death
										0.359259
												Vlundetected/VL<1000			0.0331732		#REF!		1
												0.444444
								VL>1000/Death				1
								0.392				VL>1000/Death			0.0154791		$ 450.36		1
												0.116279
										Vlundetected/VL<1000
										0.640741
										1		Vlundetected/VL<1000			0.117641		#REF!		1
												0.883721
						Vlundetected/VL<1000						1
						0.53						VL>1000/Death			0.0643154		$ 450.36		1
						1						0.555556
										VL>1000/Death
										0.359259
												Vlundetected/VL<1000			0.0514523		#REF!		1
												0.444444
								Vlundetected/VL<1000				VL>1000/Death			0.0240084		$ 450.36		1
								0.608				0.116279
										Vlundetected/VL<1000
								1		0.640741
										1		Vlundetected/VL<1000			0.182464		#REF!		1
												0.883721
												1
								Expected values without Zvandiri							1		#REF!		0.954372
			RESULTS TABLE
			Probability (Virological failure)	0.954372
			Probability (Virological failure | intervention)	0.945289
			Reduction in probability of Virological failure by intervention	0.00908331
			Additional cost of intervention	#REF!
			Additional cost per Viral Suppression	#REF!

## Sheet: WHO-ChoicCER_thresholds_regions
	Cost-effectiveness thresholds (2005 International $); by Region
Threshold value	Afro D	Afro E	Amro A	Amro B	Amro D	Emro B	Emro D	Euro A	Euro B	Euro C	Searo B	Searo D	Wpro A	Wpro B
GDP per capita *	1695	2154	$39,950	$9,790	$4,608	$10,208	$2,769	$30,439	$7,945	$9,972	$4,959	$1,990	$30,708	$6,948
3 x GDP per capita *	$5,086	$6,461	$119,849	$29,371	$13,823	$30,624	$8,306	$91,318	$23,836	$29,915	$14,876	$5,971	$92,123	$20,845
* GDP = Gross domestic product; < GDP per capita (Very cost-effective); 1-3 x GDP per capita (cost-effective); > 3 x GDP per capita (not cost-effective)
